# Supplementary material for: Ligand‐induced ubiquitination regulates endocytosis and homeostasis of the ERECTA receptor kinase for stomatal development
Source: New Phytol. 2026 Apr 3;250(5):3167–81. doi: 10.1111/nph.71151 (PMC13150308; doi:10.1111/nph.71151)
Supplement: Supplementary file 1 — Dataset S1 Source data for Figs 1–5 and Figs S1–S5. [file NPH-250-3167-s001.xlsx]

## Sheet: Data Set1
New Phytologist Supporting Information
Article title: Ligand-induced ubiquitination regulates endocytosis and homeostasis of the ERECTA receptor kinase for stomatal development
Authors: Liangliang Chen1,2*, Minh Huy Vu1,2*, Pengfei Bai1,2 Alicia M. Cochran1,2, Crystal F. Ying2, and Keiko U. Torii1,2
Article acceptance date: 9 March 2026
Data Set1

## Sheet: Fig.1B
Stomata+meristemoid index (%)
WT	er-105	ERECTA_Ln3	ERECTA_K668R_Ln1	ERECTA_K668R_Ln2	ERECTA_2KR617_Ln1	ERECTA_2KR617_Ln2	ERECTA_2KR625_Ln3	ERECTA_2KR625_Ln4
27.619	36.9128	26.6055	28.4404	26.8519	25	19.1489	22.2222	21.2766
27.4336	36.3636	31.6239	28.866	30.3371	27.6596	17.0732	18.6047	27.6596
31.25	35.1648	25.4717	27.4725	25.6881	20.3125	21.8182	19.2308	21.2766
27.2727	36.1386	27.7228	26.6055	25.5814	24.5614	22.2222	24.3243	19.6078
26.9231	34.1709	26.087	26.8519	27.2727	26.9841	17.9487	19.5122	12.8205
28.7671	35.3741	26.7857	26.5487	26.2295	28.5714	20.5128	21.7391	18.7988
31.8584	33.1052	29.4118	25.3846	29.661	27.1186	21.1111	20.4038	27.2727

## Sheet: Fig.1E
Relative protein level_Mock
ERECTA_Ln3	ERECTA_Ln4	ERECTA_K668R_Ln1	ERECTA_K668R_Ln2	ERECTA_2KR617_Ln1	ERECTA_2KR617_Ln2	ERECTA_2KR625_Ln3	ERECTA_2KR625_Ln4
1	2.58	3.13	3.33	3.5	5.04	2.59	5.77
1	0.68	2.17	1.58	4	3.82	4.18	4.94
1	1.09	1.71	1.35	4.33	4.69	3.84	3.19

## Sheet: Fig.1F
Relative protein level_MG132
ERECTA_Ln3	ERECTA_Ln4	ERECTA_K668R_Ln1	ERECTA_K668R_Ln2	ERECTA_2KR617_Ln1	ERECTA_2KR617_Ln2	ERECTA_2KR625_Ln3	ERECTA_2KR625_Ln4
1	1.18	1.64	1.4	1.67	1.57	1.36	1.17
1	0.9	1.1	0.52	1.33	1.14	1.01	0.83
1	0.97	0.89	1.36	2.33	2.52	2.03	1.43

## Sheet: Fig.2D
Stomata+meristemoid index (%)
WT	er-105	ERECTA-FLAG_Ln3	ERECTA-FLAG_Ln4	ERECTA_3KR-FLAG_Ln1	ERECTA_3KR-FLAG_Ln8
31.9588	30.8642	29.375	26.7327	11.9403	15.625
31.7073	31.6239	27.1739	29.0698	14.5455	10.7143
31.3725	35.8209	28.5714	30.6931	11.1111	18.9655
30.9524	33.5616	26.6667	28.5714	11.7647	11.5942
29.0698	37.7193	28.4314	27.2727	17.1429	14.2857
31.8182	33.1395	28.5714	27.8481	14.8148	11.3402
27.5	33.7349	28.2353	30.7692	12.766	12.1951
29.1667	33.3333	27.7228	26.9231	15.493	12.1622
30.4878	34.375	27.5862	29.3578	10.5882	14.9254
28.5714	30.4878	29.3478	28.4211	15.0943	10.8108

## Sheet: Fig.2F
Stomata+meristemoid index (%)
WT	er-105	ERECTA-YFP_Ln1	ERECTA-FYFP_Ln3	ERECTA_3KR-YFP_Ln1	ERECTA_3KR-YFP_Ln2
31.9588	30.8642	28.2609	33.0275	15.6627	16.129
31.7073	31.6239	31.1321	26.2136	13.4146	22.0339
31.3725	35.8209	29.8851	27.2727	17.7778	18.2927
30.9524	33.5616	32.2917	27.0833	15.625	18.75
29.0698	37.7193	26.5306	32.4074	15.9091	18.1818
31.8182	33.1395	30.3371	31.8681	16.8675	17.9104
27.5	33.7349	32.0388	27.7778	16.4706	22.2222
29.1667	33.3333	30.3922	31.3433	14.0845	22.9508
30.4878	34.375	24.4275	29.0909	18.1818	20.6349
28.5714	30.4878	28.0702	31.0345	16.6667	16.1765

## Sheet: Fig.4C
Number of endosome per unit area
Mock		EPF2
ERECTA-YFP	ERECTA_3KR-YFP	ERECTA-YFP	ERECTA_3KR-YFP
3.5	0.5	7.2	1
3.25	0.33	3.67	0.67
7	0.5	6.67	0.33
2.5	0.67	6	0
3	1.5	3.25	0.33
2	2	7.67	1.33
3	1.33	5	0.67
2.67	0	5.33	0.67
5.67	0	6.25	0.33
3.33	0.67	6	1.33
4.67	1.67	4.75	0.33
4	2	5.33	0
6.33	2	8	0.33
3	1	5.5	0.33
2.5	0.75	7	0

## Sheet: Fig.4D
Number of endosome per unit area
Wm		Wm+EPF2
ERECTA-YFP	ERECTA3KR-YFP	ERECTA-YFP	ERECTA3KR-YFP
2	0.75	7.33	2
2.33	0.67	4	0
3	2.33	4	1.33
5	1	7.75	0.33
5	2	4	1
4.67	1.33	6.25	1.67
3.5	1	6	1.33
6	1	9.33	1.33
4.33	1.33	8.33	3.33
4.33	0.67	5.5	2.67
6.33	1	5.33	1.33
6	2.33	4.67	0
5.5	0.67	7.67	1
3.33	1.67	6	0.33
2.5	1.67	5.33	0.33

## Sheet: Fig.4K
% colocalization per cell
ERECTA vs ARA6	ERECTA_3KR vs ARA6	ERECTA vs SYP43	ERECTA_3KR vs SYP43
176.47	8.33	121.43	38.46
147.62	6.67	126.32	18.18
233.33	0	100	38.89
250	20	93.75	22.22
191.67	0	107.14	40
290	0	73.33	8.33
216.67	0	106.25	23.53
294.12	0	81.25	18.75
194.12	0	53.33	18.75
200	0	42.86	36.84
123.53	16.67	50	22.22
225	7.14	87.5	5.26
206.9	0	52.94	6.25
200	6.25	100	20
352.94	9.09	69.23	11.76

## Sheet: Fig.5B
Related protein level
Mock_ERECTA-YFP	Mock_ERECTA_3KR-YFP	TyrA23_ERECTA-YFP	TyrA23_ERECTA_3KR-YFP
1	2.74	2.24	3.31
1	3.36	1.79	3.03
1	3.98	2.17	2.55

[truncated: 7 more sheets: Fig.5D, Fig.S1, Fig.S2, Fig.S3D, Fig.S4B, Fig.S5B, Fig.S5D]
